# Supplementary material for: Genome-Wide Identification and Expression Analysis of the Tubby-Like Protein Family in the Malus domestica Genome
Source: Front Plant Sci. 2016 Nov 14;7:1693. doi: 10.3389/fpls.2016.01693 (PMC5107566; doi:10.3389/fpls.2016.01693)
Supplement: TABLE S2 — The BLAST search result of each MdTLP against apple EST assemblies. [file Table_2.xlsx]

## Sheet: Sheet1
Table S2 The BLAST search result of each MdTLP against apple EST assemblies.
Number	Gene	GenBank Accession No.	Query cover	Score	E-value
1	MdTLP1	GO556399.1	0.81	1192	0
2	MdTLP1	EB141549.1	0.75	939	0
3	MdTLP1	EB141484.1	0.74	931	0
4	MdTLP1	EB140786.1	0.74	928	0
5	MdTLP1	EB141893.1	0.71	889	0
6	MdTLP1	CO866353.1	0.61	793	0
7	MdTLP1	CV082185.1	0.47	688	0
8	MdTLP1	CO901086.1	0.47	688	0
9	MdTLP1	CO904350.1	0.4	512	6e-114
10	MdTLP1	EB139008.1	0.27	412	6e-114
11	MdTLP1	EB139982.1	0.26	394	2e-108
1	MdTLP2	GO556399.1	0.4	1203	0
2	MdTLP2	EB139982.1	0.38	1133	0
3	MdTLP2	EB139008.1	0.37	1116	0
4	MdTLP2	EB140331.1	0.32	963	0
5	MdTLP2	EB141549.1	0.36	942	0
6	MdTLP2	EB141484.1	0.36	942	0
7	MdTLP2	EB140786.1	0.36	939	0
8	MdTLP2	EB141893.1	0.35	900	0
9	MdTLP2	CO866353.1	0.3	802	0
10	MdTLP2	EB123723.1	0.27	793	0
11	MdTLP2	CV082185.1	0.28	844	0
12	MdTLP2	CO901086.1	0.28	803	0
13	MdTLP2	CV882177.1	0.24	680	0
14	MdTLP2	CO904350.1	0.19	516	9e-145
1	MdTLP3	EB141549.1	0.5	1116	0
2	MdTLP3	EB141484.1	0.49	1099	0
3	MdTLP3	EB140786.1	0.49	1096	0
4	MdTLP3	EB141893.1	0.47	1055	0
5	MdTLP3	GO556399.1	0.52	981	0
6	MdTLP3	CO866353.1	0.4	669	0
7	MdTLP3	CV082185.1	0.31	571	1e-161
8	MdTLP3	CO901086.1	0.31	571	1e-161
9	MdTLP3	EB139982.1	0.46	705	3e-148
10	MdTLP3	EB139008.1	0.46	722	3e-148
11	MdTLP3	EB140331.1	0.35	521	1e-146
12	MdTLP3	GO529940.1	0.2	446	9e-124
13	MdTLP3	EB123723.1	0.32	433	7e-120
14	MdTLP3	CO904350.1	0.25	409	1e-112
1	MdTLP4	CN911466.1	0.39	953	0
2	MdTLP4	CN579353.1	0.39	934	0
3	MdTLP4	CN490438.1	0.38	678	0
4	MdTLP4	EB154662.1	0.32	779	0
5	MdTLP4	EB121028.1	0.31	652	0
6	MdTLP4	EB130492.1	0.26	643	0
7	MdTLP4	EB125342.1	0.26	643	0
8	MdTLP4	EB125107.1	0.26	643	0
9	MdTLP4	EB121717.1	0.26	643	0
10	MdTLP4	EB112738.1	0.26	643	0
11	MdTLP4	EB111762.1	0.26	643	0
12	MdTLP4	EB111573.1	0.26	643	0
13	MdTLP4	EB134742.1	0.47	1121	0
14	MdTLP4	EB124377.1	0.26	638	0
15	MdTLP4	GO549555.1	0.27	636	0
16	MdTLP4	CV085990.1	0.27	634	2e-180
17	MdTLP4	EB135899.1	0.32	740	7e-180
18	MdTLP4	EB112760.1	0.25	614	2e-174
19	MdTLP4	EB156244.1	0.25	606	4e-172
20	MdTLP4	CN491367.1	0.28	671	1e-161
21	MdTLP4	EB153858.1	0.21	525	1e-147
22	MdTLP4	EB135251.1	0.2	484	2e-135
23	MdTLP4	EB109550.1	0.21	460	3e-128
24	MdTLP4	JZ719314.1	0.18	435	2e-120
25	MdTLP4	CO068474.1	0.19	433	7e-120
26	MdTLP4	EB119446.1	0.2	431	3e-119
27	MdTLP4	EB109470.1	0.19	431	3e-119
28	MdTLP4	EB141169.1	0.19	418	2e-115
29	MdTLP4	EB147254.1	0.19	414	3e-114
30	MdTLP4	EB125743.1	0.19	414	3e-114
31	MdTLP4	EB122233.1	0.16	372	2e-101
1	MdTLP5	CN490438.1	0.24	808	0
2	MdTLP5	CN911466.1	0.24	848	0
3	MdTLP5	EB121028.1	0.19	725	0
4	MdTLP5	EB130492.1	0.2	699	0
5	MdTLP5	EB125342.1	0.2	699	0
6	MdTLP5	EB125107.1	0.2	699	0
7	MdTLP5	EB121717.1	0.2	699	0
8	MdTLP5	EB112738.1	0.2	699	0
9	MdTLP5	EB111762.1	0.2	699	0
10	MdTLP5	EB111573.1	0.2	699	0
11	MdTLP5	EB124377.1	0.2	693	0
12	MdTLP5	EB112760.1	0.2	699	0
13	MdTLP5	EB156244.1	0.19	662	0
14	MdTLP5	EB141169.1	0.16	612	1e-173
15	MdTLP5	EB125743.1	0.16	608	2e-172
16	MdTLP5	EB154662.1	0.2	707	7e-172
17	MdTLP5	CN579353.1	0.24	851	7e-172
18	MdTLP5	EB147254.1	0.16	603	8e-171
19	MdTLP5	EB153858.1	0.17	586	8e-166
20	MdTLP5	EB134742.1	0.29	1003	9e-161
21	MdTLP5	EB135899.1	0.2	665	1e-158
22	MdTLP5	EB124863.1	0.13	505	2e-141
23	MdTLP5	EB140985.1	0.13	503	9e-141
24	MdTLP5	EB125526.1	0.13	503	9e-141
25	MdTLP5	CN491367.1	0.12	499	1e-139
26	MdTLP5	EB109550.1	0.13	496	1e-138
27	MdTLP5	CO068474.1	0.13	521	3e-130
28	MdTLP5	EB109470.1	0.12	466	1e-129
29	MdTLP5	EB112895.1	0.12	460	5e-128
30	MdTLP5	EB119446.1	0.12	455	2e-126
31	MdTLP5	EB143439.1	0.11	453	9e-126
32	MdTLP5	EB143561.1	0.11	451	3e-125
33	MdTLP5	EB142755.1	0.11	451	3e-125
34	MdTLP5	EB142881.1	0.11	448	4e-124
35	MdTLP5	EB143976.1	0.11	446	2e-123
36	MdTLP5	EB135251.1	0.12	436	9e-121
37	MdTLP5	EB153838.1	0.13	429	2e-118
38	MdTLP5	EB123199.1	0.13	427	5e-118
39	MdTLP5	EB124839.1	0.11	424	7e-117
40	MdTLP5	CO418252.1	0.1	420	9e-116
41	MdTLP5	CN997873.1	0.1	420	9e-116
42	MdTLP5	JZ719362.1	0.11	416	1e-114
43	MdTLP5	CV656679.1	0.1	416	1e-114
44	MdTLP5	CV630628.1	0.1	416	1e-114
45	MdTLP5	CV629257.1	0.1	416	1e-114
46	MdTLP5	EB142695.1	0.1	414	4e-114
47	MdTLP5	EB108827.1	0.1	392	2e-107
48	MdTLP5	EB143943.1	0.1	388	3e-106
49	MdTLP5	EB143496.1	0.1	388	3e-106
50	MdTLP5	EB143423.1	0.1	388	3e-106
51	MdTLP5	EB122233.1	0.1	388	3e-106
52	MdTLP5	EB144097.1	0.1	385	3e-105
53	MdTLP5	CV130033.1	0.1	383	1e-104
54	MdTLP5	GO549555.1	0.12	381	4e-104
55	MdTLP5	EB143901.1	0.1	381	4e-104
56	MdTLP5	EB143364.1	0.1	381	4e-104
57	MdTLP5	EB142901.1	0.1	381	4e-104
58	MdTLP5	EB142828.1	0.1	381	4e-104
59	MdTLP5	EB142797.1	0.1	381	4e-104
60	MdTLP5	CV085990.1	0.12	379	2e-103
61	MdTLP5	EB143512.1	0.1	377	6e-103
62	MdTLP5	CV631581.1	0.09	375	2e-102
63	MdTLP5	EB631285.1	0.09	375	2e-102
64	MdTLP5	EB143507.1	0.09	374	7e-102
65	MdTLP5	EB141599.1	0.1	370	9e-101
66	MdTLP5	CV656840.1	0.09	370	9e-101
67	MdTLP5	EB111730.1	0.11	368	3e-100
1	MdTLP6	CN995344.1	0.54	1050	0
2	MdTLP6	EB140703.1	0.64	979	0
3	MdTLP6	GO539183.1	0.34	536	4e-151
4	MdTLP6	EB109921.1	0.27	425	1e-117
1	MdTLP7	GO504327.1	0.55	1267	0
2	MdTLP7	CX023899.1	0.58	1090	0
3	MdTLP7	GO521860.1	0.53	1042	0
4	MdTLP7	EB114628.1	0.38	872	0
5	MdTLP7	EB139805.1	0.43	832	0
6	MdTLP7	CN493243.1	0.36	830	0
7	MdTLP7	EB133733.1	0.33	897	0
8	MdTLP7	EB142110.1	0.28	660	0
9	MdTLP7	EB140260.1	0.3	597	2e-169
10	MdTLP7	GO522605.1	0.3	588	1e-166
11	MdTLP7	EB140938.1	0.25	579	8e-164
12	MdTLP7	GO525195.1	0.24	573	4e-162
13	MdTLP7	EB128757.1	0.24	553	5e-156
14	MdTLP7	EB122386.1	0.28	544	3e-153
15	MdTLP7	CV631916.1	0.22	523	4e-147
16	MdTLP7	CV467659.1	0.22	523	4e-147
17	MdTLP7	CV128543.1	0.22	523	4e-147
18	MdTLP7	EB126573.1	0.23	457	4e-127
19	MdTLP7	EB128045.1	0.19	453	5e-126
20	MdTLP7	CV150076.1	0.19	451	2e-125
21	MdTLP7	CV085580.1	0.19	451	2e-125
22	MdTLP7	EB130335.1	0.22	436	5e-121
23	MdTLP7	EB131012.1	0.2	407	4e-112
1	MdTLP8	GO553267.1	0.41	1025	0
2	MdTLP8	CN870517.1	0.24	595	9e-169
3	MdTLP8	CN995414.1	0.2	490	4e-137
1	MdTLP9	GO553267.1	0.34	676	0
2	MdTLP9	CN870517.1	0.14	424	0
3	MdTLP9	GO549768.1	0.14	381	0
4	MdTLP9	GO550275.1	0.14	381	0
5	MdTLP9	CV466370.1	0.14	377	0
6	MdTLP9	CV567547.1	0.11	230	0
7	MdTLP9	EB124688.1	0.11	247	0
