# Supplementary material for: Genome-Wide Identification and Expression Analysis of the Tubby-Like Protein Family in the Malus domestica Genome
Source: Front Plant Sci. 2016 Nov 14;7:1693. doi: 10.3389/fpls.2016.01693 (PMC5107566; doi:10.3389/fpls.2016.01693)
Supplement: TABLE S3 — Cis-acting element analysis of MdTLPs using the PLACE database. [file Table_3.XLS]

## Sheet: function
Cis-acting element Name	Definition	Origin Species
-10PEHVPSBD	Present upstream of the promoter from the B-horin gene of barley and the alpha-gliadin, gamma-gliadin, and low molecular weight glutenin genes of wheat; See S000001 -300CORE; See S000002 -300MOTIF;	barley (Horum vulgare)
2SSEEDPROTBANAPA	Conserved in many storage-protein gene promoters; May be important for high activity of the napA promoter;	Brassica napus;
-300CORE	"TGTAAAG core motif" in "-300 elements" of alpha-zein genes of maize; "-300 element core"; "prolamin box" by Vicente-Carbajosa et al. (Proc Natl Acad Sci USA 94:7685 (1997)); P-box; Binds with P-box binding factor (PBF); Binds with BPBF (Barley PBF); PBF is a DNA-binding protein of the DOF class of transcription factors;	OS maize (Zea mays); wheat (Triticum aestivum); barley (Horum OS vulgare); tobacco (Nicotiana tabacum)
-300ELEMENT	Present upstream of the promoter from the B-horin gene of barley and the alpha-gliadin, gamma-gliadin, and low molecular weight glutenin genes of wheat; See S000001 -300CORE; See S000002 -300MOTIF;	wheat (Triticum aestivum)
AACACOREOSGLUB1	Core of AACA motifs found in rice (O.s.) glutelin genes, involved in controlling the endosperm-specific expression; AACA is also closely associated with the GCN4 motif in all rice glutelin genes and together have been shown to confer endosperm-specific enhancement to the truncated -90 CaMV 35S promoter; See also S000045, S000181, S000276;	rice (Oryza sativa)
ABADESI2	Synthetic element (hex-3) related to response to ABA and todesiccation; seed expression; Gene: synthetic; hex-3, mutant of hex-1 sequence from wheat histone H3 promoter; transacting factor: bZIP ?Tetramer of a 21-base pair synthetic element confers seed expression and transcriptional enhancement in response to water stress and abscisic acid	rice (Oryza sativa); wheat (Triticum aestivum)
ABRELATERD1	"ABRE-related sequence" or "Repeated sequence motifs" intified in the upstream regions of 162 Ca(2+)-responsive upregulated genes; see also ABRE; M=C/A; Y=T/C; B=T/C/G;	Arabidopsis thaliana
ABRERATCAL	"ABRE-related sequence" or "Repeated sequence motifs" intified in the upstream regions of 162 Ca(2+)-responsive upregulated genes; see also ABRE; M=C/A; Y=T/C; B=T/C/G;	Arabidopsis thaliana
ACGTATERD1	ACGT sequence (from -155 to -152) required for etiolation-induced expression of erd1 (early responsive to hydration) in Arabidopsis;	Arabidopsis thaliana
ACGTOSGLUB1	"ACGT motif" found in GluB-1 gene in rice (O.s.); Required for endosperm-specific expression; Conserved in the 5'-flanking region of glutelin genes;Combination of GCN4, AACA and ACGT motifs was found sufficient to confer a detectable level of endosperm expression	rice (Oryza sativa)
ACGTTBOX	"C-box" according to the nomenclature of ACGT elements by Foster et al. (FASEB J 8:192-200 (1994)); One of ACGT elements; Factors groups 1, 2 and 3 have affinity for C-box (Izawa et al. J Mol Biol. 230:1131-1144 (1993)); RITA-1 binding site (Izawa et al. 1994);	plant
AGCBOXNPGLB	"GCC-box"; Binding sequence of Arabidopsis AtERFs;Conserved in most PR-protein genes;A 61 bp enhancer element of the tobacco beta-1,3-glucanase B gene interacts with one or more regulated nuclear proteins.Arabidopsis ethylene-responsive element binding factors act as RT transcriptional activators or repressors of GCC box-mediated gene RT expression	tobacco (Nicotiana plumbaginifolia); Arabidopsis (Arabidopsis OS thaliana); tobacco (Nicotiana sylvestris); Oryza sativa; rice;
AGMOTIFNTMYB2	AG-motif found at -114 of the promoter of NtMyb2 gene; NtMyb2 is a regulator of the tobacco retrotransposon Tto1 and the fence-related gene phenylalanine ammonia lyase (PAL), which are induced by various stress such as wounding or elicitor treatment; AGP1 (GATA-type zinc finger protein) binding site;	Nicotiana tabacum (tobacco)
AMMORESIVDCRNIA1	Motif (IVD) found in the Chlamydomonas (C.R.) Nia1 gene promoter; DE Located between -51 and -42; Involved in Nia1 transcription DE repression;Motif (VD) found in the Chlamydomonas (C.R.) Nia1 gene promoter; DE Located between -33 and -8; Involved in Nia1 transcription DE activation;	Chlamydomonas reinhardtii
AMYBOX1	"amylase box"; Conserved sequence found in 5'-upstream region of alpha-amylase gene of rice, wheat, barley;	barley (Horum vulgare); rice (Oryza sativa); wheat (Triticum OS aestivum)
AMYBOX2	"TATCCA" element found in alpha-amylase promoters of rice (O.s.) at positions ca.90 to 150bp upstream of the transcription start sites; Binding sites of OsMYBS1, OsMYBS2 and OsMYBS3 which mediate sugar and hormone regulation of alpha-amylase gene expression; See also S000021 (AMYBOX2); S000256 (TATCCAY motif);	Oryza sativa (rice)
ANAERO1CONSENSUS	One of 16 motifs found in silico in promoters of 13 anaerobic genes involved in the fermentative pathway (anaerobic set 1)(Mohanty et al., 2005); Arbitrary named ANAERO1CONSENSUS by the PLACEdb curator; See also S000478, S000479, S000480, S000481;	Zea mays (maize); Arabidopsis thaliana; Pisum sativum (pea); OS Horum vulgare (barley); Oryza sativa (rice); Petunia hybrida OS (petunia); Lycopersicon esculentum (tomato);
ANAERO3CONSENSUS	One of 16 motifs found in silico in promoters of 13 anaerobic genes involved in the fermentative pathway (anaerobic set 1)(Mohanty et al., 2005); Arbitrary named ANAERO3CONSENSUS by the PLACEdb curator; See also S000477, S000478, S000480, S000481;	Zea mays (maize); Arabidopsis thaliana; Pisum sativum (pea); OS Horum vulgare (barley); Oryza sativa (rice); Petunia hybrida OS (petunia); Lycopersicon esculentum (tomato);
ANAERO4CONSENSUS	One of 16 motifs found in silico in promoters of 13 anaerobic genes involved in the fermentative pathway (anaerobic set 1)(Mohanty et al., 2005); Arbitrary named ANAERO4CONSENSUS by the PLACEdb curator; See also S000477, S000478, S000479, S000481; H=A/T/C;	Zea mays (maize); Arabidopsis thaliana; Pisum sativum (pea); OS Horum vulgare (barley); Oryza sativa (rice); Petunia hybrida OS (petunia); Lycopersicon esculentum (tomato); XX
ARFAT	ARF (auxin response factor) binding site found in the promoters of primary/early auxin response genes of Arabidopsis thaliana (A.t.); AuxRE; See S000337; Binding site of Arabidopsis ARF1 (Auxin response factor1); Sequence found in N element in Soybean (G.m.) SAUR (Small Auxin-Up RNA) 15A gene promoter; See S000359, S000360; Found in D1 or D4 element in Soybean (G.m.) GH3 promoter; This element wa…	Arabidopsis thaliana; Soybean (Glycine max); Oryza sativa (rice
ARR1AT	"ARR1-binding element" found in Arabidopsis; ARR1 is a response regulator; N=G/A/C/T; AGATT is found in the promoter of rice non-symbiotic haemoglobin-2 (NSHB) gene (Ross et al., 2004);	Arabidopsis thaliana
ASF1MOTIFCAMV	"ASF-1 binding site" in CaMV 35S promoter; ASF-1 binds to two TGACG motifs; See S000023 (AS1); Found in HBP-1 binding site of wheat histone H3 gene; TGACG motifs are found in many promoters and are involved in transcriptional activation of several genes by auxin and/or salicylic acid; May be relevant to light regulation; Binding site of tobacco TGA1a; TGA1a and b show homology to CREB; TGA6 is a …	CaMV; Cauliflower mosaic virus; plant; tobacco (Nicotiana OS tabacum); Arabidopsis thaliana;
BIHD1OS	Binding site of OsBIHD1, a rice BELL homeodomain transcription factor;	Oryza sativa (rice)
BOXIINTPATPB	"Box II" found in the tobacco (N.t.) plastid atpB gene promoter; Conserved in several NCII (nonconsensus type II) promoters of plastid genes; Important for the activity of this NCII promoter; See S000295;	tobacco (Nicotiana tabacum)
BOXLCOREDCPAL	Consensus of the putative "core" sequences of box-L-like sequences in carrot (D.c.) PAL1 promoter region; DCMYB1 bound to these sequences in vitro; See also S000136 (Box P), S000137 (Box A), S000138 (Box L); W=A/T;	Daucus carota (carrot)
CAATBOX1	"CAAT promoter consensus sequence" found in legA gene of pea;	pea (Pisum sativum)
CACTFTPPCA1	Tetranucleoti (CACT) is a key component of Mem1 (mesophyll expression module 1) found in the cis-regulatory element in the distal region of the phosphoenolpyruvate carboxylase (ppcA1) of the C4 dicot F. trinervia; Y=T/C;	Flaveria trinervia
CANBNNAPA	Core of "(CA)n element" in storage protein genes in Brasica napus (B.n.); embryo- and endosperm-specific transcription of napin (storage protein) gene, napA; seed specificity; activator and repressor;	Brassica napus;
CAREOSREP1	"CAREs (CAACTC regulatory elements)" found in the promoter region of a cystein proteinase (REP-1) gene in rice;	Oryza sativa (rice)
CARGATCONSENSUS	"CArG consensus" sequence found in the promoter of Arabidopsis (A.t.) SOC1 which is the MADS-box flowering-time gene; FLC is a component of the vernalization (low-temperature) pathway binds directly to this site and blocks transcriptional activation of SOC1 by CONSTANS (CO); See also S000342 (AGAMOUSATCONSENSUS); W=A/T;	Arabidopsis thaliana
CARGCW8GAT	A variant of CArG motif (see S000404), with a longer A/T-rich core; Binding site for AGL15 (AGAMOUS-like 15); W=A/T;	Arabidopsis thaliana
CATATGGMSAUR	Sequence found in N element in soybean (G.m.) SAUR (Small Auxin-Up RNA) 15A gene promoter; Involved in auxin responsiveness; See S000359, S000360;	soybean (Glycine max)
CBFHV	Binding site of barley (H.v.) CBF1, and also of barley CBF2; CBF = C-repeat (CRT) binding factors; CBFs are also known as hydration-responsive element (DRE) binding proteins (DREBs); See also S000411 (SQ=GTCGAC); R=A/G; Y=C/T;	Horum vulgare (barley)
CCA1ATLHCB1	CCA1 binding site; CCA1 protein (myb-related transcription factor) interact with two imperfect repeats of AAMAATCT in Lhcb1*3 gene of Arabidopsis thaliana (A.t.); Related to regulation by phytochrome;	Arabidopsis thaliana;
CCAATBOX1	Common sequence found in the 5'-non-coding regions of eukaryotic genes; "CCAAT box" found in the promoter of heat shock protein genes; Located immediately upstream from the most distal HSE of the promoter; "CCAAT box" act cooperatively with HSEs to increase the hs promoter activity;	eukaryotes; Glycine max (Soybean)
CDA1ATCAB2	CDA-1 (CAB2 DET1-associated factor 1) binding site in DtRE (dark response element) f of chlorophyll a/b-binding protein2 (CAB2) gene in Arabidopsis;	Arabidopsis thaliana
CELLCYCLESC	"cell cycle box" found in URS2 (-940/-200) of HO gene of S.cerevisiae; cell-cycle-specific activation of transcription;	yeast (Saccharomyces cerevisiae)
CGACGOSAMY3	"CGACG element" found in the GC-rich regions of the rice (O.s.) Amy3D and Amy3E amylase genes, but not in Amy3E gene; May function as a coupling element for the G box element;	rice (Oryza sativa);
CGCGBOXAT	"CGCG box" recognized by AtSR1-6 (Arabidopsis thaliana signal-responsive genes); Multiple CGCG elements are found in promoters of many genes; Ca++/calmodulin binds to all AtSRs; V=A/C/G; B=G/T/C;	Arabidopsis thaliana
CIACADIANLELHC	Region necessary for circadian expression of tomato (L.e.) Lhc gene;	tomato (Lycopersicon esculentum)
CMSRE1IBSPOA	CMSRE-1 (Carbohydrate Metabolite Signal Responsive Element 1) found in the promoter of sweet potato (I.b.) sporamin A gene;	Ipomoea batatas (sweet potato)
CPBCSPOR	The sequence critical for Cytokinin-enhanced Protein Binding in vitro, found in -490 to -340 of the promoter of the cucumber (CS) POR (NADPH-protochlorophylli reductase) gene;	Cucumis sativus L. (cucumber)
CRTDREHVCBF2	Preferred sequence for AP2 transcriptional activator HvCBF2 of barley; "Core CRT/DRE motif"; HvCBF2 bound to a (G/a)(T/c)CGAC core motif (Xue, 2003); DNA binding is regulated by temperature; This motif was erroneously ID-labeled in PLACEdb as CDTDREHVCBF2, and was corrected on 22 June, 2006;	Horum vulgare (barley)
CTRMCAMV35S	CT-rich motif (inverted GAGA) found in a 60-nucleoti region (S1) downstream of the transcription start site of the CaMV 35S RNA; Can enhance gene expression; Inverted GAGA; See also S000405, S000427 (GAGA); (TC)4T;	Cauliflower mosaic virus (CaMV)
CURECORECR	GTAC is the core of a CuRE (copper-response element) found in Cyc6 and Cpx1 genes in Chlamydomonas; Also involved in oxygen-response of these genes; For CuRE, see Quin and Merchant, 1995;	Chlamydomonas reinhardtii
DOFCOREZM	Core site required for binding of Dof proteins in maize (Z.m.); Dof proteins are DNA binding proteins, with presumably only one zinc finger, and are unique to plants; Four cDNAs encoding Dof proteins, Dof1, Dof2, Dof3 and PBF, have been isolated from maize; PBF is an endosperm specific Dof protein that binds to prolamin box; Maize Dof1 enhances transcription from the promoters of both cytosolic o…	maize (Zea mays)
DPBFCOREDCDC3	A novel class of bZIP transcription factors, DPBF-1 and 2 (Dc3 promoter-binding factor-1 and 2) binding core sequence; Found in the carrot (D.c.) Dc3 gene promoter; Dc3 expression is normally embryo-specific, and also can be induced by ABA; The Arabidopsis abscisic acid response gene ABI5 encos a bZIP transcription factor; abi5 mutant have a pleiotropic fects in ABA response; ABI5 regulates a sub…	carrot (Daucus carota); Arabidopsis thaliana;
DRE2COREZMRAB17	"DRE2" core found in maize (Z.M.) rab17 gene promoter; "DBF1" and "DBF2" bound to "DRE2"; rab17 is expressed during late embryogenesis, and is induced by ABA; See S000150, S000200 and S000401;	maize (Zea mays)
DRECRTCOREAT	Core motif of DRE/CRT (hydration-responsive element/C-repeat) cis-acting element found in many genes in Arabidopsis and in rice; R=G/A; Os DREB1A bound to GCCGAC more preferentially than to ACCGAC whereas At DREB1A bound to both GCCGAC and ACCGAC efficiently; See S000402 (ACCGAC); Maize ZmDREB1A bound to DRE (Qin et al. 2004); HaDREB2 in Helianthus annuus (sunflower)(Diaz-Martin et al. 2005); HaD…	Oryza sativa (rice); Zea mays (maize); Helianthus annuus OS (sunflower);
E2FBNTRNR	"E2Fb" found in the tobacco (N.t.) RNR (Ribonucleotide reductase) gene promoter; Binding site of tobacco E2F; Involved in upregulation of the promoter at G1/S transition; "dE2F (distal reverse E2F element)" important for regulating specific RNR1a gene expression in respsonse to UV-C irradiation;	tobacco (Nicotiana tabacum)
E2FCONSENSUS	"E2F consensus sequence" of all different E2F-DP-binding motifs that were experimentally verified in plants (Vanpoele et al., 2005); See also S000417, S000397, S000396, S000367, S000366; W=A/T; S=C/G;	Arabidopsis thaliana; Nicotiana tabacum (tobacco); Oryza sativa OS (rice); Nicotiana benthamiana;
EBOXBNNAPA	E-box of napA storage-protein gene of Brassica napus (B.n.); See S000042 (CACGTGMOTIF); see S000407 (Myc consensus: CANNTG); This sequence is also known as RRE (R response element)(Hartmann et al., 2005);	Brassica napus;
EECCRCAH1
ELRECOREPCRP1	"EEC"; Consensus motif of the two enhancer elements, EE-1 and EE-2, both found in the promoter region of the Chlamydomonas Cah1 (encoding a periplasmic carbonic anhydrase); Binding site of Myb transcription factor LCR1 (see Yoshioka et al, 2004); N=A/G/C/T;	Chlamydomonas reinhardtii
ERELEE4	"ERE (ethylene responsive element)" of tomato (L.e.) E4 and carnation GST1 genes; GST1 is related to senescence; Found in the 5'-LTR region of TLC1.1 retrotransposon family in Lycopersicon chilense (Tapia et al.); ERE motifs mediate ethylene-induced activation of the U3 promoter region;	tomato (Lycopersicon esculentum); carnation (Dianthus OS caryophyllus); Lycopersicon chilense;
EVENINGAT	"Evening element" found 46 times in the promoters of 31 cycling genes in Arabidopsis thaliana (Harmer et al. 2000); Required for circadian control of gene expression; "EE (evening element) motif"; Also found in the promoter of the Solanum melongena gene encoding cysteine protease, and intified as cis-element for its circadian regulation (Rawat et al. 2005);	Arabidopsis thaliana; Solanum melongena;
GAGA8HVBKN3	"GA octodinucleotide repeat" found in intron IV of the barley (H.v.) gene Bkn3; Binding site for GAGA-binding factor BBR; See S000405 (GAGA element in the soy bean Gsa1 gene);	Hordeum vulgare (barley)
GAGAGMGSA1	"GAGA element" found in the promoter of the heme and chlorophyll synthesis gene Gsa1 in soybean (G.m.); GAGA binding protein (GBP) binds to (GA)n/(CT)n DNA;	Glycine max (soybean)
GARE1OSREP1	"Gibberellin-responsive element (GARE)" found in the promoter region of a cystein proteinase (REP-1) gene in rice; See S000020;	Oryza sativa (rice
GAREAT	GARE (GA-responsive element); Occurrence of GARE in GA-inducible, GA-responsible, and GA-nonresponsive genes found in Arabidopsis seed germination was 20, 18, and 12%, respectively; see S000181;	Arabidopsis thaliana;
GATABOX	"GATA box"; GATA motif in CaMV 35S promoter; Binding with ASF-2; Three GATA box repeats were found in the promoter of Petunia (P.h.) chlorophyll a/b binding protein, Cab22 gene; Required for high level, light regulated, and tissue specific expression; Conserved in the promoter of all LHCII type I Cab genes;	CaMV; Cauliflower mosaic virus; Petunia hybrida (petunia); OS Arabidopsis thaliana; Oryza sativa (rice);
GCCCORE	Core of GCC-box found in many pathogen-responsive genes such as DE PDF1.2, Thi2.1, and PR4; Has been shown to function as DE ethylene-responsive element;Appears to play important roles in regulating DE jasmonate-responsive gene expression;	Arabidopsis thaliana; Lycopersicon esculentum (tomato);
GCN4OSGLUB1	"GCN4 motif" found in GluB-1 gene in rice (O.s.); Required for endosperm-specific expression; See S000276; AACA and ACGT motifs was found sufficient to confer a tectable level of endosperm expression; See S000353, S000354; This motif is the recognition site for a basic leucine zipper transcription factor that belongs to the group of maize Opaque-2 (O2)-like proteins; Although all the RISBZ protei…	rice (Oryza sativa)
GT1CONSENSUS	Consensus GT-1 binding site in many light-regulated genes, e.g., RBCS from many species, PHYA from oat and rice, spinach RCA and PETA, and bean CHS15; R=A/G; W=A/T; For a compilation of related GT elements and factors, see Villain et al. (1996); GT-1 can stabilize the TFIIA-TBP-DNA (TATA box) complex; The activation mechanism of GT-1 may be achieved through direct interaction between TFIIA and GT…	pea (Pisum sativum); oat (Avena sativa); rice (Oryza sativa); OS tobacco (Nicotiana tabacum); Arabidopsis thaliana; spinach OS (Spinacia oleracea); bean;
GT1CORE	Critical for GT-1 binding to box II of rbcS; See S000051 GT1MOTIF1; For a compilation of related GT elements and factors, see Villain et al. (1996);	pea (Pisum sativum);
GT1GMSCAM4	"GT-1 motif" found in the promoter of soybean (Glycine max) CaM isoform, SCaM-4; Plays a role in pathogen- and salt-induced SCaM-4 gene expression; See also S000198 (GT-1 consensus);	Glycine max (soybean)
GTGANTG10	"GTGA motif" found in the promoter of the tobacco (N.t.) late pollen gene g10 which shows homology to pectate lyase and is the putative homologue of the tomato gene lat56; Located between -96 and -93; See S000280;	tabacco(Nicotiana tabacum)
HEXAMERATH4	hexamer motif of Arabidopsis thaliana (A.t.) histone H4 promoter;	Arabidopsis thaliana;
HEXMOTIFTAH3H4	"hexamer motif" found in promoter of wheat (T.a.) histone genes H3 and H4; CaMV35S; NOS; Binding with HBP-1A and HBP-1B; Binding site of wheat (T.a.) nuclear protein HBP-1 (histone DNA binding protein-1); HBP-1 has a leucine zipper motif; "hexamer motif" in type 1 element may play important roles in regulation of replication- pennt but not of replication-inpennt expression of the wheat histone H3…	wheat (Triticum aestivum); CaMV; Oryza sativa (rice);
IBOX	"I box"; "I-box"; Conserved sequence upstream of light-regulated genes; Sequence found in the promoter region of rbcS of tomato and Arabidopsis; I box (Giuliano et al. 1988); Binding site of LeMYB1, that is a member of a novel class of myb-like proteins; LeMYBI act as a transcriptional activator;	tomato (Lycopersicon esculentum); Arabidopsis thaliana;
IBOXCORE	"I box"; "I-box"; Conserved sequence upstream of light-regulated genes; Conserved sequence upstream of light-regulated genes of both monocots and dicots; See IBOX (S000124);
INRNTPSADB	"Inr (initiator)" elements found in the tobacco psaDb gene promoter without TATA boxes; Light-responsive transcription of psaDb pends on Inr, but not TATA box;	tobacco (Nicotiana tabacum)
INTRONLOWER	"3' intron-exon splice junctions"; Plant intron lower sequence; Consensus sequence for plant introns;	maize (Zea mays)
L1BOXATPDF1	"L1 box" found in promoter of Arabidopsis thaliana (A.t.) PROTORMAL FACTOR1 (PDF1) gene; Located between -134 and -127; Involved in L1 layer-specific expression; L1-specific homeodomain protein ATML can bind to the "L1 box"; Y=C/T; A cotton fiber gene, RD22-like 1 (RDL1), contains a homeodomain binding L1 box and a MYB binding motif (Wang et al., 2004); HDZip IV; See also S000371;	Arabidopsis thaliana; Gossypium spp (cotton);
LEAFYATAG	Target sequence of LEAFY in the intron of AGAMOUS gene in Arabidopsis; See Lohmann et al. Cell 105:793-803 (2003);	Oryza sativa (rice); Arabidopsis thaliana;
LECPLEACS2	Core element in LeCp (tomato Cys protease) binding cis-element (from -715 to -675) in LeAcs2 gene;	Lycopersicon esculentum (tomato)
LTRE1HVBLT49	"LTRE-1" (low-temperature-responsive element) in barley (H.v.) blt4.9 gene promoter; A new LTRE; A previously known LTRE is CCGAC;	barley (Horum vulgare)
LTREATLTI78	Putative low temperature responsive element (LTRE); Found in DE Arabidopsis thaliana (A.t.) low-temperature-induced (lti) genes,lti78 and lti65; Repeated four times in lti78 which is also known as cor78 and rd29A (see S000152)(Baker et al., Plant Mol Biol 24:701(1994)); Found also in barley low temperature responsive genes, blt4.2, blt4.6, blt4.9 (lipid transfer genes); cold inducible;Also presen…	Arabidopsis thaliana; barley (Hordeum vulgare);
LTRECOREATCOR15	Core of low temperature responsive element (LTRE) of cor15a gene in Arabidopsis (A.t.); A portion of repeat-C (C-repeat), TGGCCGAC, which is repeated twice in cor15a promoter (Baker et al., 1994); ABA responsiveness; Involved in cold induction of BN115 gene from winter Brassica napus; LTRE; See S000157, S000152; Light signaling mediated by phytochrome is necessary for cold- or drought- induced ge…	Arabidopsis thaliana; Brassica napus
MARABOX1	"A-box" found in SAR(scaffold attachment region; or matrix attachment region, MAR);	Drosophila; fly;
MARTBOX	"T-Box"; Motif found in SAR (scaffold attachment region; or matrix attachment region, MAR);	Drosophila; fly;
MYB1AT	MYB recognition site found in the promoters of the hydration-responsive gene rd22 and many other genes in Arabidopsis; W=A/T;	Arabidopsis thaliana
MYB2AT	Binding site for ATMYB2, an Arabidopsis MYB homolog; ATMYB2 binds oligonucleotis that contained a consensus MYB recognition sequence (TAACTG), such as is in the SV40 enhancer and the maize bronze-1 promoter (Urao et al., Plant Cell 5:1529 (1993)); ATMYB2 is involved in regulation of genes that are responsive to water stress in Arabidopsis; See S000355;	Arabidopsis thaliana;
MYB2CONSENSUSAT	MYB recognition site found in the promoters of the hydration-responsive gene rd22 and many other genes in Arabidopsis; Y=C/T; K=G/T; See S000177 (MYB2), S000175 (MYBATRD22);	Arabidopsis thaliana
MYBATRD22	MYB recognition site found in the promoters of the hydration-responsive gene rd22 and many other genes in Arabidopsis; Y=C/T; K=G/T; See S000177 (MYB2), S000175 (MYBATRD22);	Arabidopsis thaliana
MYBCORE	Binding site for all animal MYB and at least two plant MYB proteins ATMYB1 and ATMYB2, both isolated from Arabidopsis; ATMYB2 is involved in regulation of genes that are responsive to water stress in Arabidopsis; A petunia MYB protein (MYB.Ph3) is involved in regulation of flavonoid biosynthesis (Solano et al. EMBO J 14:1773 (1995)); See S000355;	Arabidopsis thaliana; animal; petunia (Petunia hybrida);
MYBCOREATCYCB1	"Myb core" in the 18 bp sequence which is able to activate reporter gene without leading to M-phase-specific expression, found in the promoter of Arabidopsis thaliana cyclin B1:1 gene; the 18 bp sequence share homology with a sequence found in the N. sylvestris cyclin B1 promoter (Trehin et al., 1999; see S000283):	Arabidopsis thaliana
MYBGAHV	Central element of gibberellin (GA) response complex (GARC) in high-pI alpha-amylase gene in barley (H.v.); Similar to c-myb and v-myb consensus binding site; GAmyb binds specifically to the TAACAAA box in vitro; GAmyb is the sole GA-regulated transcriptional factor required for transcriptional activation of the high-pI alpha-amylase; GARC consist of the pyrimidine, TAACAAA and TATCCAC boxes; GAR…	barley (Horum vulgare); rice (Oryza sativa)
MYBPLANT	Plant MYB binding site; Consensus sequence related to box P in promoters of phenylpropanoid biosynthetic genes such as PAL, CHS, CHI, DFR, CL, Bz1; Myb305; M=A/C; W=A/T; See S000355; The AmMYB308 and AmMYB330 transcription factors from Antirrhinum majus regulate phenylpropanoid and lignin biosynthesis in transgenic tobacco;	snapdragon (Antirrhinum majus); bean (Phaseolus vulgaris); OS petunia (Petunia hybrida); Arabidopsis thaliana; maize (Zea OS mays); parsley (Petroselinum crispum); XX
MYBPZM	Core of consensus maize P (myb homolog) binding site; W=A/T; 6 bp core; Maize P gene specifies red pigmentation of kernel pericarp, cob, and other floral organs; P binds to A1 gene, but not Bz1 gene; Maize C1 (myb homolog) activates both A1 and Bz1 genes (Grotewold et al. 1994); W=A/T;	OS maize (Zea mays)
MYBST1	Core motif of MybSt1 (a potato MYB homolog) binding site; MybSt1 cDNA clone was isolated by using CaMV 35S promoter domain A as a probe (Baranowskij et al. 1994); The Myb motif of the MybSt1 protein is distinct from the plant Myb DNA binding domain scribed so far;	potato (Solanum tuberosum);
MYCATERD1	MYC recognition sequence (from -466 to -461) necessary for expression of erd1 (early responsive to hydration) in hydrated Arabidopsis; NAC protein bound specifically to the CATGTG motif (Tran et al., 2004)); NAC protein bound specifically to the CATGTG motif (Tran et al., 2004);	Arabidopsis thaliana
MYCATRD22	Binding site for MYC (rd22BP1) in Arabidopsis (A.t.) hydration-resposive gene, rd22; MYC binding site in rd22 gene of Arabidopsis thaliana; ABA-induction; Located at ca. -200 of rd22 gene; Also MYB at ca. -141 of rd22 gene; See also S000175 (MYBATRD22);	Arabidopsis thaliana
MYCCONSENSUSAT	MYC recognition site found in the promoters of the hydration-responsive gene rd22 and many other genes in Arabidopsis; Binding site of ATMYC2 (previously known as rd22BP1); see S000144 (E-box; CANNTG), S000174 (MYCATRD22); N=A/T/G/C; MYC recognition sequence in CBF3 promoter; Binding site of ICE1 (inducer of CBF expression 1) that regulates the transcription of CBF/DREB1 genes in the cold in Arab…	Arabidopsis thaliana
NAPINMOTIFBN	Sequence found in 5' upstream region (-6, -95, -188) of napin (2S albumin) gene in Brassica napus (B.n.); Interact with a protein present in cru nuclear extracts from veloping B. napus seeds;	rape (Brassica napus)
NODCON1GM	One of two putative nodulin consensus sequences; See also S000462 (NODCON2GM);	Glycine max (soybean)
NODCON2GM	One of two putative nodulin consensus sequences; See also S000461 (NODCON1GM);	Glycine max (soybean)
NRRBNEXTA	"NRR (negative regulatory region)" in promoter region of Brassica napus (B.n.) extA extensin gene; Removal of this region leads to expression in all tissues within the stem internode, petiole and root;omoter regions of the extA extensin gene from Brassica napus control activation in response to wounding and tensile stress	Brassica napus
NTBBF1ARROLB	NtBBF1(Dof protein from tobacco) binding site in Agrobacterium rhizogenes (A.r.) rolB gene; Found in regulatory domain B (-341 to -306); Required for tissue-specific expression and auxin induction;	Agrobacterium rhizogenes
OSE1ROOTNODULE	One of the consensus sequence motifs of organ-specific elements (OSE) characteristic of the promoters activated in infected cells of root nodules; See also S000468;	Vicia faba; Medicago truncatula; Glycine max; Sesbania rostrata;
OSE2ROOTNODULE	One of the consensus sequence motifs of organ-specific elements (OSE) characteristic of the promoters activated in infected cells of root nodules; See also S000467;	Vicia faba; Medicago truncatula; Glycine max; Sesbania rostrata;
P1BS	PHR1-binding sequence found in the upstream regions of phosphate starvation responsive genes from several plant species; phr1 (phosphate starvation response 1) gene cos for PHR1 protein related to PSR1 gene in C. reinhardtii;	Arabidopsis thaliana; Lycopersicon esculentum (tomato); Medicago OS truncatula; Horum vulgare (barley);
PALBOXAPC	Box A; Consensus; One of three putative cis-acting elements (boxes P, A, and L) of phenylalanine ammonia-lyase (PAL; EC 4.3.1.5) genes in parsley (P.c.);These elements appear to be necessary but not sufficient for elicitor- or light-mediated PAL gene activation."(Logemann et al., 1995); See also S000136 (Box P), S000138 (Box L);	parsley (Petroselinum crispum)
POLASIG1	"PolyA signal"; poly A signal found in legA gene of pea, rice alpha-amylase; -10 to -30 in the case of animal genes. Near upstream elements (NUE) in Arabidopsis (Loke et al. 2005);	pea (Pisum sativum); rice (Oryza sativa); Arabidopsis thaliana;
POLASIG2	"PolyA signal"; poly A signal found in rice alpha-amylase; -10 to -30 in the case of animal genes. AATAAA; AATAAT; AATTAAA; AATAAG;	rice (Oryza sativa); animal;
POLASIG3	"Plant polyA signal"; Consensus sequence for plant polyanylation signal;	maize (Zea mays)
POLLEN1LELAT52	One of two co-pennt regulatory elements responsible for pollen specific activation of tomato (L.e.) lat52 gene; Found at -72 to -68 region; See S000246 (POLLEN2LELAT52); AGAAA and TCCACCATA (S000246) are required for pollen specific expression; Also found in the promoter of tomato endo-beta-mannanase gene (LeMAN5) gene (Filichkin et al. 2004);	Lycopersicon esculentum (tomato)
POLLEN2LELAT52	One of two co-pennt regulatory elements responsible for pollen specific activation of tomato (L.e.) lat52 gene; Found at -72 to -68 region; See S000246 (POLLEN2LELAT52); AGAAA and TCCACCATA (S000246) are required for pollen specific expression; Also found in the promoter of tomato endo-beta-mannanase gene (LeMAN5) gene (Filichkin et al. 2004);	Lycopersicon esculentum (tomato)
PREATPRODH	"PRE (Pro- or hypoosmolarity-responsive element) found in the promoter region of proline hydrogenase (ProDH) gene in Arabidopsis; Core of 9-bp sequence ACTCATCCT which is necessary for the efficient expression of ProDH in response to L-Pro and hypoosmolarity (Satoh et al., 2002); ATB2-binding site; Similar to GCN4 motif (ATGA(C/G)TCAT); ATB2 subgroup of bZIP transcription factors function as tran…	Arabidopsis thaliana
PRECONSCRHSP70A	Consensus sequence of PRE (plastid response element) in the promoters of HSP70A in Chlamydomonas; Involved in induction of HSP70A gene by both MgProto and light; S=G/C; Y=C/T; R=A/G; H=T/C/A; D=A/T/G;	Chlamydomonas reinhardtii
PYRIMIDINEBOXHVEPB1	"Pyrimidine box" found in the barley (H.v.) EPB-1 (cysteine proteinase) gene promoter; Located between -120 to -113; Required for GA induction; See S000297, S000259;	barley (Horum vulgare)
PYRIMIDINEBOXOSRAMY1A	Pyrimidine box found in rice (O.s.) alpha-amylase (RAmy1A) gene; Gibberellin-respons cis-element of GARE and pyrimidine box are partially involved in sugar repression; Found in the promoter of barley alpha-amylase (Amy2/32b) gene which is induced in the aleurone layers in response to GA; BPBF protein binds specifically to this site; See S000265;	rice (Oryza sativa); barley (Horum vulgare);
QARBNEXTA	Pyrimidine box found in rice (O.s.) alpha-amylase (RAmy1A) gene; Gibberellin-respons cis-element of GARE and pyrimidine box are partially involved in sugar repression; Found in the promoter of barley alpha-amylase (Amy2/32b) gene which is induced in the aleurone layers in response to GA; BPBF protein binds specifically to this site; See S000265;	rice (Oryza sativa); barley (Horum vulgare);
QELEMENTZMZM13	"Q(quantitative)-element" in maize (Z.m.) ZM13 gene promoter; Found at -107 to -102; Involved in expression enhancing activity; ZM13 is a maize homolog of tomato LAT52 gene; ZM13 is a pollen-specific maize gene;	maize (Zea mays)
RAV1AAT	Binding consensus sequence of Arabidopsis (A.t.) transcription factor, RAV1; RAV1 specifically binds to DNA with bipartite sequence motifs of RAV1-A (CAACA) and RAV1-B (CACCTG); RAV1 protein contain AP2-like and B3-like domains; The AP2-like and B3-like domains recognize the CAACA and CACCTG motifs, respectively; The expression level of RAV1 were relatively high in rosette leaves and roots; See S…	Arabidopsis (Arabidopsis thaliana)
RBCSCONSENSUS	"rbcS general consensus sequence"; AATCCAA or AATCCAAC;	tomato (Lycopersicon esculentum); petunia (Petunia hybrida); OS tobacco (Nicotiana tabacum); pea (Pisum sativum); soybean OS (Glycine max);
REALPHALGLHCB21	"REalpha" found in Lemna gibba Lhcb21 gene promoter; Located at -134 to -129; Binding site of proteins of whole-cell extracts; The DNA binding activity is high in etiolated plants but much lower in green plants; Required for phytochrome regulation; See S000363;	Lemna gibba
REBETALGLHCB21	"REbeta" found in Lemna gibba Lhcb21 gene promoter; Located at -114 to -109; A GATA sequence created at a position six nucleotis upstream could replace the function of REbeta; Required for phytochrome regulation; See S000362;	Lemna gibba
RHERPATEXPA7	"Right part of RHEs (Root Hair-specific cis-Elements)" conserved among the Arabidopsis thaliana A7 (AtEXPA7) orthologous (and paralogous) genes from diverse angiosperm species with different hair distribution patterns; K=G/T; W=T/A;	Arabidopsis thaliana
ROOTMOTIFTAPOX1	Motif found both in promoters of rolD;	Agrobacterium rhizogenes;
RYREPEATBNNAPA	"RY repeat" found in RY/G box (the complex containing the two RY repeats and the G-box) of napA gene in Brassica napus (B.n.); Found between -78 and -50; Required for seed specific expression; See S000262, S000263; dist B ABRE mediated transactivation by ABI3 adn ABI3-dependent response to ABA; a tetramer of the composite RY/G complex mediated only ABA-independent transactivation by ABI3; B2 doma…	Brassica napus
RYREPEATGMGY2	"RY repeat motif (CATGCAT)"; Present in the 5' region of the soybean (G.m.) glycinin gene (Gy2);	soybean (Glycine max)
RYREPEATLEGUMINBOX	"RY repeat (CATGCAY)" or legumin box found in seed-storage protein genes in legume such as soybean (G.m.);	legume; soybean (Glycine max);
RYREPEATVFLEB4	A bZIP factor, TRAB1, interacts with VP1 and mediates abscisic acid-induced transcription.RY repeat motif"; quantitative seed expression; Gene: Vicia faba LeB4; Soybean glycinin (Gy2); other dicot and monocot seed protein genes;	bean (Phaseolus vulgaris); soybean (Glycine max); Vicia faba; OS rice (Oryza sativa); Arabidopsis (Arabidopsis thaliana);
S1FBOXSORPS1L21	"S1F box" conserved both in spinach (S.o.) RPS1 and RPL21 genes encoding the plastid ribosomal protein S1 and L21, respectively; Negative element; Might play a role in downregulating RPS1 and RPL21 promoter activity (Lagrange et al., 1993); See S000211 (SITE1SORPS1), S000215 (S1FSORPL21);	spinach (Spinacia oleracea)
SEBFCONSSTPR10A	Binding site of the potato silencing element binding factor (SEBF) gene found in promoter of pathogenesis-related gene (PR-10a); Located between -45 and -39; Similar to the auxin response element; W=A/T;	Solanum tuberosum (potato)
SEF3MOTIFGM	"SEF3 binding site"; Soybean (G.m.) consensus sequence found in the 5' upstream region of beta-conglycinin (7S globulin) gene; AACCCA(-27bp-)AACCCA; SEF=soybean embryo factor; SEF2; SEF3; SEF4;	soybean (Glycine max);
SEF4MOTIFGM7S	"SEF4 binding site"; Soybean (G.m.) consensus sequence found in 5'upstream region (-199) of beta-conglycinin (7S globulin) gene (Gmg17.1); "Binding with SEF4 (soybean embryo factor 4)"; R=A/G;	soybean (Glycine max);
SITEIIATCYTC	"Site II element" found in the promoter regions of cytochrome genes (Cytc-1, Cytc-2) in Arabidopsis; Located between -147 and -156 from the translational starts sites (Welchen et al., 2005); Y=C/T; See also S000308; Overrepresented in the promoters of nuclear genes encoding components of the oxidative phosphorylation (OxPhos) machinery from both Arabidopsis and rice (Welchen and Gonzalez, 2006);)	Arabidopsis thaliana; Oryza sativa (rice);
SORLIP1AT	one of "Sequences Over-Represented in Light-Induced Promoters (SORLIPs) in Arabidopsis; Computationally intified phyA-induced motifs; SORLIP 1 is most over-represented, and most statistically singnificant; See also S000483, S000484, S000485, S000486 (all SORLIPs), and also S000487, S000488, S000489, S000490 (all SORLREPs); Over-represented in light-induced cotyledon and root common genes and root…	Arabidopsis thaliana
SORLIP2AT	one of "Sequences Over-Represented in Light-Induced Promoters (SORLIPs) in Arabidopsis; Computationally intified phyA-induced motifs; See also S000482, S000484, S000485, S000486 (all SORLIPs), and also S000487, S000488, S000489, S000490 (all SORLREPs);	Arabidopsis thaliana
SORLIP5AT	one of "Sequences Over-Represented in Light-Induced Promoters (SORLIPs) in Arabidopsis; Computationally intified phyA-induced motifs; See also S000482, S000483, S000484, S000485 (all SORLIPs), and also S000487, S000488, S000489, S000490 (all SORLREPs); Over-represented in both light-induced cotyledon-specific and root-specific genes (Jiao et al. 2005; see S000482);	Arabidopsis thaliana
SORLREP4AT	one of "Sequences Over-Represented in Light-Repressed Promoters (SORLREPs) in Arabidopsis; Computationally identified phyA-repressed motifs; Common in circadian-regulated promoters; See also S000487, S000488, S000490 (all SORLREPs); and also S000482, S000483, S000484, S000485, S000486 (all SORLIPs);	Arabidopsis thaliana
SP8BFIBSP8AIB	One of SPBF binding site (SP8b); Found at -330, -220, and -200 of gSPO-B1 (sporamin) gene, and also at -80 of gB-Amy (beta-amylase) gene; SP8BF recognizes both SP8a and SP8b sequences; See also SP8BFIBSP8AIB (S000183); SP8BF activity is also found in tobacco; "SP8b" found in the 5' upstream region of three differnt genes coding for sporamin and beta-amylase; Binding site of SPF1; SPF1 also binds …	sweet potato (Ipomoea batatas);
SP8BFIBSP8BIB	One of SPBF binding site (SP8b); Found at -330, -220, and -200 of gSPO-B1 (sporamin) gene, and also at -80 of gB-Amy (beta-amylase) gene; SP8BF recognizes both SP8a and SP8b sequences; See also SP8BFIBSP8AIB (S000183); SP8BF activity is also found in tobacco; "SP8b" found in the 5' upstream region of three differnt genes coding for sporamin and beta-amylase; Binding site of SPF1; SPF1 also binds …	sweet potato (Ipomoea batatas);
SREATMSD	"sugar-repressive element (SRE)" found in 272 of the 1592 down-regulated genes after main stem capitation in Arabidopsis; See also S000471, S000472;	Arabidopsis thaliana
SURE1STPAT21	"sugar-repressive element (SRE)" found in 272 of the 1592 down-regulated genes after main stem capitation in Arabidopsis; See also S000471, S000472;	Arabidopsis thaliana
SURECOREATSULTR11	Core of sulfur-responsive element (SURE) found in the promoter of SULTR1;1 high-affinity sulfate transporter gene in Arabidopsis; SURE contains auxin response factor (ARF) binding sequence (GAGACA)(see S000270 ARF:TGTCTC; its complementary seq is GAGACA), and this core sequence is a part of it; this core seq is involved in -S response; Beware of other SURE (sucrose responsive element) !!;	Arabidopsis thaliana
SV40COREENHAN	"SV40 core enhancer"; Similar sequences found in rbcS genes; W=A/T;	virus; plant; pea (Pisum sativum); Arabidopsis thaliana;
T/GBOXATPIN2	"T/G-box" found in tomato proteinase inhibitor II (pin2) and leucine aminopeptidase (LAP) genes; Involved in jasmonate (JA) induction of these genes; bHLH-Leu zipper JAMYC2 and JAMYC10 proteins specifically recognaize this motif (Boter et al., 2004);	Lycopersicon esculentum (tomato); Arabidopsis thaliana;
TAAAGSTKST1	TAAAG motif found in promoter of Solanum tuberosum (S.t.) KST1 gene; Target site for trans-acting StDof1 protein controlling guard cell-specific gene expression; KST1 gene encos a K+ influx channel of guard cells; See S000265;	Solanum tuberosum (potato)
TATABOX2	"TATA box"; TATA box found in the 5'upstream region of pea legA gene; sporamin A of sweet potato; TATA box found in beta-phaseolin promoter (Grace et al.); sequence and spacing of TATA box elements are critical for accurate initiation (Grace et al.);	pea (Pisum sativum); tobacco (Nicotiana tabacum); bean (Phaseolus OS vulgaris);
TATABOX3	"TATA box"; TATA box found in the 5'upstream region of sweet potato sporamin A gene;	sweet potato (Ipomoea batatas)
TATABOX4	"TATA box"; TATA box found in the 5'upstream region of sweet potato sporamin A gene; TATA box found in beta-phaseolin promoter (Grace et al.); sequence and spacing of TATA box elements are critical for accurate initiation (Grace et al.);	sweet potato (Ipomoea batatas); bean (Phaseolus vulgaris)
TATABOX5	"TATA box"; TATA box found in the 5'upstream region of pea (Pisum sativum) glutamine synthetase gene; a functional TATA element by in vivo analysis;	pea (Pisum sativum);
TATABOXOSPAL	Binding site for OsTBP2, found in the promoter of rice pal gene encoding phenylalanine ammonia-lyase; OsTFIIB stimulated the DNA binding and bending activities of OsTBP2 and synergistically enhanced OsTBP2-mediated transcription from the pal promoter;	Oryza sativa (rice)
TATCCAOSAMY	"TATCCA" element found in alpha-amylase promoters of rice (O.s.) at positions ca.90 to 150bp upstream of the transcription start sites; Binding sites of OsMYBS1, OsMYBS2 and OsMYBS3 which mediate sugar and hormone regulation of alpha-amylase gene expression; See also S000021 (AMYBOX2); S000256 (TATCCAY motif);	Oryza sativa (rice)
TATCCAYMOTIFOSRAMY3D	"TATCCAY motif" found in rice (O.s.) RAmy3D alpha-amylase gene promoter; Y=T/C; a GATA motif as its antisense sequence; TATCCAY motif and G motif (see S000130) are responsible for sugar repression (Toyofuku et al. 1998);	rice (Oryza sativa)
TBOXATGAPB	"Tbox" found in the Arabidopsis thaliana (A.T.) GAPB gene promoter; Located between -94 and -89 (T1) and also between -84 and -79 (T2); Mutations in the "Tbox" resulted in reductions of light-activated gene transcription; GAPB encos the B subunit of chloroplast glyceralhy-3-phosphate hydrogenase(GADPH) of A.T.;	Arabidopsis thaliana
TELOBOXATEEF1AA1	"telo-box" (telomere motif) found in the Arabidopsis (A.t.) eEF1AA1 gene promoter; Conserved in all known plant eEF1A gene promoters; Found in the 5' region of numerous genes encoding components of the translational apparatus; Required for the activation of expression in root primordia; Acts co-operatively with tef-box; Binding site of AtPur alpha-1; See S000309, S000474;	Arabidopsis (Arabidopsis thaliana)
TGACGTVMAMY	"TGACGT motif" found in the Vigna mungo (V.m.) alpha-Amylase (Amy) gene promoter; Located between -128 and -123; Required for high level expression of alpha-Amylase in the cotyledons of the germinated seeds; See S000234;	Vigna mungo
TGTCACACMCUCUMISIN	"TGTCACA motif" found in the region (from -254 to -215) of cucumisin (a subtilisin-like serine protease) in the fruit of melon (Cucumis melo L.); A novel enhancer element necessary for fruit-specific expression of the cucumisin gene;	cucumisin; fruit;
TRANSINITDICOTS	Context sequence of translational initiation codon in dicots; M=A/C;	dicots;
TRANSINITMONOCOTS	Context sequence of translational initiation codon in monocots; R=A/G; M=A/C;	monocots;
UP1ATMSD	"Up1" motif found in 162 of the 1184 up-regulated genes after main stem capitation in Arabidopsis; W=A/T; See also S000470, S000472;	Arabidopsis thaliana
UP2ATMSD	"Up2" motif found in 193 of the 1184 up-regulated genes after main stem capitation in Arabidopsis; W=A/T; See also S000470, S000471;	Arabidopsis thaliana
WBBOXPCWRKY1	"WB box"; WRKY proteins bind specifically to the DNA sequence motif (T)(T)TGAC(C/T), which is known as the W box; Found in amylase gene in sweet potato, alpha-Amy2 genes in wheat, barley, and wild oat, PR1 gene in parsley, and a transcription factor gene in Arabidopsis; The motif was initially registered in PLACEdb as TTGACT, and was corrected to TTGACY on 22 June, 2006; Y=C/T;	Ipomoea batatas (sweet potato); Triticum aestivum (wheat); OS Horum vulgare (barley); Avena fatua (wild oat); Petroselium OS crispum (parsley); Arabidopsis thaliana;
WBOXATNPR1	"W-box" found in promoter of Arabidopsis thaliana (A.t.) NPR1 gene; Located between +70 and +79 in tanm; They were recognized specifically by salicylic acid (SA)-induced WRKY DNA binding proteins; See S000142 (SQ=TTGACC); See S000310 (SQ=TTTGACY); A cluster of WRKY binding sites act as negative regulatory elements for the inducible expression of AtWRKY18 (Chena and Chen, 2002); See also S000142;	Arabidopsis thaliana
WBOXHVISO1	SUSIBA2 bind to W-box element in barley iso1 (encoding isoamylase1) promoter;	Horum vulgare (barley)
WBOXNTCHN48	W box" identified in the region between -125 and -69 of a tobacco class I basic chitinase gene CHN48; NtWRKY1, NtWRKY2 and NtWRKY4 bound to W box;Elicitor-induced activation of transcription via W box-related cis-acting elements from a basic chitinase gene by WRKY transcription factors in tobacco.	Nicotiana tabacum (tobacco)
WBOXNTERF3	"W box" found in the promoter region of a transcriptional repressor ERF3 gene in tobacco; May be involved in activation of ERF3 gene by wounding;(Nishiuchi et al., 2004) Y=C/T; See S000142, S000390, S000442, S000447;	Nicotiana tabacum (tobacco
WRKY71OS	"A core of TGAC-containing W-box" of, e.g., Amy32b promoter; Binding site of rice WRKY71, a transcriptional repressor of the gibberellin signaling pathway; Parsley WRKY proteins bind specifically to TGAC-containing W box elements within the Pathogenesis-Related Class10 (PR-10) genes (Eulgem et al., 1999); See S000390 (TTGAC), S000442 (TGACT);	Oryza sativa (rice); Petroselinum crispum (parsley
WUSATAg	Target sequence of WUS in the intron of AGAMOUS gene in Arabidopsis; See Lohmann et al. Cell 105:793-803 (2003);	Oryza sativa (rice)
XYLAT	cis-element intified among the promoters of the "core xylem gene set";	Arabidopsis thaliana

## Sheet: Cis distribution
Cis-acting element Name	Signal Sequence	MdTLP1	MdTLP2	MdTLP3	MdTLP4	MdTLP5	MdTLP8	MdTLP9
-10PEHVPSBD	TATTCT	0	0	4	1	0	3	2
2SSEEDPROTBANAPA	CAAACAC	0	1	0	1	0	0	0
-300CORE	TGTAAAG	0	0	1	1	2	0	2
-300ELEMENT	TGHAAARK	0	0	0	1	0	0	0
AACACOREOSGLUB1	AACAAAC	0	0	0	1	0	3	1
ABADESI2	GGACGCGTGGC	0	0	1	0	0	0	0
ABRELATERD1	ACGTG	0	2	1	1	2	0	0
ABRERATCAL	MACGYGB	0	1	3	1	0	0	0
ACGTATERD1	ACGT	0	4	4	8	6	0	4
ACGTOSGLUB1	GTACGTG	0	1	0	0	0	0	0
ACGTTBOX	AACGTT	0	0	0	2	2	0	0
AGCBOXNPGLB	AGCCGCC	0	1	0	0	0	0	0
AGMOTIFNTMYB2	AGATCCAA	0	0	0	0	1	0	0
AMMORESIVDCRNIA1	GGWAGGGT	0	1	0	0	1	0	0
AMYBOX1	TAACARA	0	1	1	1	0	3	2
AMYBOX2	TATCCAT	0	0	0	0	2	0	0
ANAERO1CONSENSUS	AAACAAA	0	0	1	1	0	4	0
ANAERO3CONSENSUS	TCATCAC	0	0	1	1	1	0	0
ANAERO4CONSENSUS	GTTTHGCAA	0	0	1	0	0	0	1
ARFAT	TGTCTC	0	1	0	0	0	1	2
ARR1AT	NGATT	3	17	15	19	15	22	13
ASF1MOTIFCAMV	TGACG	0	2	5	1	2	0	2
BIHD1OS	TGTCA	1	6	3	5	4	5	2
BOXIINTPATPB	ATAGAA	0	1	1	0	2	2	0
BOXLCOREDCPAL	ACCWWCC	0	1	0	0	0	3	0
CAATBOX1	CAAT	4	20	20	25	18	34	17
CACTFTPPCA1	YACT	2	20	17	24	18	33	22
CANBNNAPA	CNAACAC	0	1	1	1	0	3	1
CAREOSREP1	CAACTC	0	0	0	3	0	2	1
CARGATCONSENSUS	CCWWWWWWGG	0	0	0	0	0	2	2
CARGCW8GAT	CWWWWWWWWG	0	0	2	6	4	2	0
CATATGGMSAUR	CATATG	0	2	4	0	0	2	6
CBFHV	RYCGAC	0	0	1	2	2	2	2
CCA1ATLHCB1	AAMAATCT	1	0	2	0	1	1	0
CCAATBOX1	CCAAT	0	4	3	5	6	9	4
CDA1ATCAB2	CAAAACGC	0	0	0	0	0	1	0
CELLCYCLESC	CACGAAAA	0	0	0	0	0	0	2
CGACGOSAMY3	CGACG	0	0	2	2	1	0	1
CGCGBOXAT	VCGCGB	0	0	6	0	0	0	2
CIACADIANLELHC	CAANNNNATC	0	3	3	2	0	0	2
CMSRE1IBSPOA	TGGACGG	0	0	0	1	0	0	0
CPBCSPOR	TATTAG	0	0	1	2	1	2	1
CRTDREHVCBF2	GTCGAC	0	0	0	2	0	0	0
CTRMCAMV35S	TCTCTCTCT	0	0	6	0	0	0	14
CURECORECR	GTAC	2	8	4	4	10	4	4
DOFCOREZM	AAAG	2	21	14	21	17	14	24
DPBFCOREDCDC3	ACACNNG	0	1	3	2	1	7	0
DRE2COREZMRAB17	ACCGAC	0	0	0	0	0	1	1
DRECRTCOREAT	RCCGAC	0	0	0	0	1	2	1
E2FBNTRNR	GCGGCAAA	0	0	1	0	0	0	0
E2FCONSENSUS	WTTSSCSS	0	2	1	0	0	0	0
EBOXBNNAPA	CANNTG	0	18	10	10	6	22	0
EECCRCAH1	GANTTNC	0	2	3	4	5	1	0
ELRECOREPCRP1	TTGACC	0	0	0	0	1	0	0
ERELEE4	AWTTCAAA	0	1	0	0	0	0	0
EVENINGAT	AAAATATCT	0	0	0	0	0	0	0
GAGA8HVBKN3	GAGAGAGAGAGAGAGA	0	0	3	0	0	0	10
GAGAGMGSA1	GAGAGAGAGAGAGAGAGA	0	0	2	0	0	0	9
GARE1OSREP1	TAACAGA	0	0	1	0	0	0	1
GAREAT	TAACAAR	0	0	0	1	0	3	1
GATABOX	GATA	3	9	13	10	19	4	7
GCCCORE	GCCGCC	0	1	0	0	0	0	0
GCN4OSGLUB1	TGAGTCA	0	0	1	0	0	0	0
GT1CONSENSUS	GRWAAW	1	13	10	13	13	15	21
GT1CORE	GGTTAA	0	0	2	0	1	0	0
GT1GMSCAM4	GAAAAA	0	1	2	2	2	5	7
GTGANTG10	GTGA	1	16	15	20	12	15	10
HEXAMERATH4	CCGTCG	0	0	0	2	0	0	1
HEXMOTIFTAH3H4	ACGTCA	0	0	0	1	0	0	1
IBOX	GATAAG	0	0	0	0	0	1	0
IBOXCORE	GATAA	2	3	3	4	3	3	1
INRNTPSADB	YTCANTYY	3	4	2	3	5	3	1
INTRONLOWER	TGCAGG	0	0	0	0	0	0	0
L1BOXATPDF1	TAAATGYA	0	0	1	0	0	0	1
LEAFYATAG	CCAATGT	0	0	0	1	1	0	0
LECPLEACS2	TAAAATAT	0	0	1	0	1	0	0
LTRE1HVBLT49	CCGAAA	0	0	1	0	2	0	0
LTREATLTI78	ACCGACA	0	0	0	0	0	1	1
LTRECOREATCOR15	CCGAC	0	0	0	0	1	2	1
MARABOX1	AATAAAYAAA	0	0	0	0	1	0	1
MARTBOX	TTWTWTTWTT	0	0	2	0	3	0	8
MYB1AT	WAACCA	1	5	2	1	4	6	7
MYB2AT	TAACTG	0	0	2	0	1	0	2
MYB2CONSENSUSAT	YAACKG	0	4	3	2	2	2	2
MYBATRD22	CTAACCA	0	0	0	0	1	1	1
MYBCORE	CNGTTR	1	5	5	5	2	4	6
MYBCOREATCYCB1	AACGG	0	2	1	1	4	2	0
MYBGAHV	TAACAAA	0	0	0	1	0	2	1
MYBPLANT	MACCWAMC	0	0	0	0	0	2	0
MYBPZM	CCWACC	0	2	2	3	0	2	0
MYBST1	GGATA	0	3	2	0	2	2	2
MYCATERD1	CATGTG	0	0	1	1	2	1	0
MYCATRD22	CACATG	0	0	1	1	2	1	0
MYCCONSENSUSAT	CANNTG	0	18	10	10	6	22	20
NAPINMOTIFBN	TACACAT	0	1	0	0	1	1	0
NODCON1GM	AAAGAT	0	1	2	2	1	1	3
NODCON2GM	CTCTT	1	8	1	4	8	3	2
NRRBNEXTA	TAGTGGAT	0	0	0	1	0	0	0
NTBBF1ARROLB	ACTTTA	0	0	1	1	2	0	0
OSE1ROOTNODULE	AAAGAT	0	1	2	2	1	1	0
OSE2ROOTNODULE	CTCTT	1	0	1	4	8	3	0
P1BS	GNATATNC	0	2	0	0	0	0	0
PALBOXAPC	CCGTCC	0	0	0	1	0	0	0
POLASIG1	AATAAA	0	1	4	2	6	2	4
POLASIG2	AATTAAA	0	0	0	3	4	0	1
POLASIG3	AATAAT	1	2	6	1	2	4	1
POLLEN1LELAT52	AGAAA	2	5	10	8	10	10	12
POLLEN2LELAT52	TCCACCATA	0	0	0	1	0	0	0
PREATPRODH	ACTCAT	0	1	1	1	1	0	0
PRECONSCRHSP70A	SCGAYNRNNNNNNNNNNNNNNNHD	0	0	1	2	0	0	0
PYRIMIDINEBOXHVEPB1	TGCAAAG	0	0	0	1	0	0	2
PYRIMIDINEBOXOSRAMY1A	CCTTTT	0	1	2	2	1	0	0
QARBNEXTA	AACGTGT	0	0	0	1	0	0	0
QELEMENTZMZM13	AGGTCA	0	1	1	0	0	0	0
RAV1AAT	CAACA	0	8	3	6	1	7	8
RBCSCONSENSUS	AATCCAA	0	1	2	0	1	1	1
REALPHALGLHCB21	AACCAA	0	3	0	0	4	6	3
REBETALGLHCB21	CGGATA	0	0	1	0	0	0	0
RHERPATEXPA7	KCACGW	0	1	1	0	4	0	2
ROOTMOTIFTAPOX1	ATATT	2	7	8	4	11	12	4
RYREPEATBNNAPA	CATGCA	0	1	1	4	0	1	1
RYREPEATGMGY2	CATGCAT	0	0	0	3	0	0	0
RYREPEATLEGUMINBOX	CATGCAY	0	0	0	3	0	1	0
RYREPEATVFLEB4	CATGCATG	0	0	0	2	0	0	0
S1FBOXSORPS1L21	ATGGTA	0	1	0	2	1	0	1
SEBFCONSSTPR10A	YTGTCWC	0	0	0	1	0	0	1
SEF3MOTIFGM	AACCCA	0	1	4	2	0	0	0
SEF4MOTIFGM7S	RTTTTTR	1	1	5	2	5	2	4
SITEIIATCYTC	TGGGCY	0	1	0	0	1	3	0
SORLIP1AT	GCCAC	0	1	2	4	2	1	0
SORLIP2AT	GGGCC	0	1	0	0	1	1	0
SORLIP5AT	GAGTGAG	0	0	0	0	0	1	0
SORLREP4AT	CTCCTAATT	0	0	0	0	0	1	0
SP8BFIBSP8AIB	ACTGTGTA	0	1	0	1	0	0	0
SP8BFIBSP8BIB	TACTATT	0	0	1	1	0	1	0
SREATMSD	TTATCC	0	2	1	0	0	2	1
SURE1STPAT21	AATAGAAAA	0	0	1	0	0	0	0
SURECOREATSULTR11	GAGAC	0	1	0	2	5	2	2
SV40COREENHAN	GTGGWWHG	0	1	0	1	0	0	0
T/GBOXATPIN2	AACGTG	0	1	0	1	0	0	0
TAAAGSTKST1	TAAAG	0	5	4	5	2	2	6
TATABOX2	TATAAAT	0	0	0	1	0	2	0
TATABOX3	TATTAAT	0	0	2	0	0	1	0
TATABOX4	TATATAA	0	0	1	1	0	0	1
TATABOX5	TTATTT	0	3	3	2	8	2	4
TATABOXOSPAL	TATTTAA	0	0	0	0	2	2	0
TATCCAOSAMY	TATCCA	0	1	1	0	2	1	2
TATCCAYMOTIFOSRAMY3D	TATCCAY	0	1	0	0	2	0	0
TBOXATGAPB	ACTTTG	0	2	1	1	0	2	0
TELOBOXATEEF1AA1	AAACCCTAA	0	0	0	1	0	0	1
TGACGTVMAMY	TGACGT	0	0	0	1	0	0	1
TGTCACACMCUCUMISIN	TGTCACA	0	0	0	1	0	0	0
TRANSINITDICOTS	AMNAUGGC	0	0	1	0	0	0	0
TRANSINITMONOCOTS	RMNAUGGC	0	0	2	0	0	0	0
UP1ATMSD	GGCCCAWWW	0	0	0	0	1	0	0
UP2ATMSD	AAACCCTA	0	0	0	1	0	0	1
WBBOXPCWRKY1	TTTGACY	0	0	1	0	1	1	1
WBOXATNPR1	TTGAC	1	4	3	4	7	4	2
WBOXHVISO1	TGACT	1	4	2	1	3	6	4
WBOXNTCHN48	CTGACY	0	5	1	0	2	0	2
WBOXNTERF3	TGACY	1	8	3	3	6	7	8
WRKY71OS	TGAC	2	17	11	9	12	12	12
WUSATAg	TTAATGG	0	0	0	0	0	0	1
XYLAT	ACAAAGAA	1	0	0	0	0	0	0
